# Supplementary material for: The pressure response of Jahn–Teller-distorted Prussian blue analogues
Source: Chem Sci. 2024 Jan 23;15(9):3155–64. doi: 10.1039/d3sc06912e (PMC10901509; doi:10.1039/d3sc06912e)
Supplement: SC-015-D3SC06912E-s003 [file SC-015-D3SC06912E-s003.cif]

data_RbCuCo

loop_
_publ_author_name 'Hanna L B Boström'
_publ_contact_author_name 'Hanna L B Boström'


_chemical_name_systematic 'rubidium copper hexacyanocobaltate'
_chemical_name_common 'RbCuCo'
_chemical_formula_moiety 'Rb0.9 Cu1 Co0.92 C5.52 N5.52'
_chemical_formula_structural 'Rb0.9 Cu1 Co0.92 C5.52 N5.52'
_chemical_formula_sum 'Rb0.9 Cu1 Co0.92 C5.52 N5.52'
_chemical_formula_weight   338.291492
_chemical_compound_source 'synthesised in the lab'

_space_group_crystal_system 'orthorhombic'
_symmetry_space_group_name_Hall '-C 2 2c'
_space_group_name_H-M Cccm
_symmetry_Int_Tables_number 66

loop_
_symmetry_equiv_pos_as_xyz
	 'x, y, z '
	 '-x, -y, z '
	 '-x, y, -z+1/2 '
	 '-x, y, z+1/2 '
	 'x, -y, -z+1/2 '
	 'x, -y, z+1/2 '
	 'x, y, -z '
	 '-x, -y, -z '
	 'x+1/2, y+1/2, z '
	 '-x+1/2, -y+1/2, z '
	 '-x+1/2, y+1/2, -z+1/2 '
	 '-x+1/2, y+1/2, z+1/2 '
	 'x+1/2, -y+1/2, -z+1/2 '
	 'x+1/2, -y+1/2, z+1/2 '
	 'x+1/2, y+1/2, -z '
	 '-x+1/2, -y+1/2, -z '

_cell_length_a 10.7927(6)
_cell_length_b 9.9495(6)
_cell_length_c 10.0194(6)
_cell_angle_alpha 90
_cell_angle_beta 90
_cell_angle_gamma 90
_cell_volume 1075.91(11)
_cell_formula_units_Z   4

_cell_measurement_temperature   293.00000
_cell_measurement_pressure     0.282000 #GPa

_cell_special_details
;
Cell parameters included in refinement
;

_exptl_crystal_density_diffrn 2.08852

_pd_spec_mounting 'TiZr Capsule'
_pd_spec_mount_mode 'transmission'
_pd_char_colour blue
_chemical_absolute_configuration .

_exptl_absorpt_correction_type empirical
_exptl_absorpt_process_details
;
Calculated using MANTID routines.
;

_pd_instr_location 'ISIS Neutron Facility. Rutherford Appleton Laboratory'
_diffrn_ambient_temperature   293.00000
_diffrn_source 'Pulsed neutron source'
_diffrn_source_target 'W'
_diffrn_radiation_type Neutron
_diffrn_measurement_device_type 'PEARL diffractometer'
_diffrn_radiation_monochromator none
_diffrn_detector 'ZnS scintillator'
_diffrn_detector_type custom

_pd_meas_scan_method Time-of-flight
_pd_meas_special_details
;
Time of flight method using a pulsed neutron source
;

# The following three items are used for time-of-flight measurements only.
_pd_instr_dist_src/spec 12800
_pd_instr_dist_spec/detc 800
_pd_meas_2theta_fixed 90

_pr_proc_ls_profile_function
;
Voigt function convoluted with a back-to-back double exponential.
;

_pd_proc_ls_background_function 'Chebychev polynomial'

_pd_proc_ls_pref_orient_corr
;
No requirement for preferred orientation correction
;

_refine_ls_goodness_of_fit_all 0.00628
_pd_proc_ls_prof_R_factor 3.42877612
_pd_proc_ls_prof_wR_factor 4.10706353
_pd_proc_ls_prof_wR_expected 659.997437
_refine_ls_R_I_factor 1.27981
_refine_ls_matrix_type sparse
_refine_ls_weighting_scheme sigma
_refine_ls_weighting_details ?
_refine_ls_hydrogen_treatment ?
_refine_ls_extinction_method none
_refine_ls_number_parameters 53
_refine_ls_number_restraints 3
_refine_ls_number_constraints ?
_refine_diff_density_max ?
_refine_diff_density_min ?
_refine_ls_shift/su_max 0.03160

_pd_proc_info_excluded_regions
;
?
;

_pd_proc_info_data_reduction
;
Data reduction performed using Mantid
;

_refine_special_details
;
Symmetry-mode refinement using ISODISTORT
;
# start Validation Reply Form
_vrf_PLAT041_RbCuCo
;
PROBLEM: Calc. and Reported SumFormula    Strings  Differ
RESPONSE: Reported formula corresponds to asymmetric unit
;
_vrf_PLAT042_RbCuCo
;
PROBLEM: Calc. and Reported MoietyFormula Strings  Differ
RESPONSE: Reported formula corresponds to asymmetric unit
;
_vrf_PLAT077_RbCuCo
;
PROBLEM: Unitcell Contains Non-integer Number of Atoms
RESPONSE: This is correct
;
# end Validation Reply Form

loop_
_atom_site_label
_atom_site_type_symbol
_atom_site_symmetry_multiplicity
_atom_site_fract_x
_atom_site_fract_y
_atom_site_fract_z
_atom_site_occupancy
_atom_site_B_iso_or_equiv
Cu1 Cu   4 0.25 0.25 0 1 1.07(11)
Co1 Co   4 0.25 0.75 0 0.92 1.07(11)
C1 C   8 0.929(3) 0.2611(12) 0 0.92 1.07(11)
C2 C   8 0.7611(12) 0.060(3) 0 0.92 1.07(11)
C3 C   8 0.25 0.25 0.694(3) 0.92 1.07(11)
N1 N   8 0.0316(17) 0.2884(9) 0 0.92 1.07(11)
N2 N   8 0.2884(9) 0.4496(19) 0 0.92 1.07(11)
N3 N   8 0.25 0.25 0.8076(17) 0.92 1.07(11)
Rb1 Rb   4 0 0 0.25 0.04754 1.07(11)
Rb2 Rb   4 0 0.5 0.25 0.85246 1.07(11)

loop_
	_geom_bond_atom_site_label_1
	_geom_bond_atom_site_label_2
	_geom_bond_distance
	_geom_bond_site_symmetry_1
	_geom_bond_site_symmetry_2
	Cu1       N3        1.928(17) 1_555   1_554
	Cu1       N3        1.928(17) 1_555   7_556
	Cu1       N2        2.028(19) 1_555  10_555
	Cu1       N2        2.028(19) 1_555   1_555
	Cu1       N1        2.388(19) 1_555  10_555
	Cu1       N1        2.388(19) 1_555   1_555
	Cu1       C3        3.07(3) 1_555   7_556
	Cu1       C3        3.07(3) 1_555   1_554
	Cu1       C2        3.09(3) 1_555   9_455
	Cu1       C2        3.09(3) 1_555   2_655
	Co1       C2        1.89(3) 1_555   2_665
	Co1       C2        1.89(3) 1_555   9_455
	Co1       C1        1.94(3) 1_555   9_455
	Co1       C1        1.94(3) 1_555   2_665
	Co1       C3        1.94(3) 1_555   6_564
	Co1       C3        1.94(3) 1_555   5_565
	Co1       N2        3.018(19) 1_555  10_565
	Co1       N2        3.018(19) 1_555   1_555
	Co1       N1        3.063(19) 1_555   9_555
	Co1       N1        3.063(19) 1_555   2_565
	Co1       N3        3.082(17) 1_555   5_565
	Co1       N3        3.082(17) 1_555   6_564
	C1        N1        1.14(3) 1_555   1_655
	C1        Co1       1.94(3) 1_555   2_665
	C1        C2        2.70(3) 1_555   1_555
	C1        C2        2.72(3) 1_555  10_655
	C1        C3        2.74(3) 1_555   4_654
	C1        C3        2.74(3) 1_555   3_655
	C2        N2        1.14(3) 1_555   9_545
	C2        Co1       1.89(3) 1_555   2_665
	C2        C1        2.70(3) 1_555   1_555
	C2        C3        2.71(3) 1_555   3_655
	C2        C3        2.71(3) 1_555   4_654
	C2        C1        2.72(3) 1_555  10_655
	C2        Cu1       3.09(3) 1_555   2_655
	C3        N3        1.14(3) 1_555   1_555
	C3        Co1       1.94(3) 1_555   5_565
	C3        C2        2.71(3) 1_555  13_455
	C3        C2        2.71(3) 1_555   3_655
	C3        C1        2.74(3) 1_555  13_455
	C3        C1        2.74(3) 1_555   3_655
	C3        Cu1       3.07(3) 1_555   1_556
	N1        C1        1.14(3) 1_555   1_455
	N1        Cu1       2.388(19) 1_555   1_555
	N1        N2        3.063(19) 1_555  10_555
	N1        Co1       3.063(19) 1_555   2_565
	N1        N3        3.07(2) 1_555   1_554
	N1        N3        3.07(2) 1_555   7_556
	N2        C2        1.14(3) 1_555   9_455
	N2        Cu1       2.028(19) 1_555   1_555
	N2        N3        2.798(18) 1_555   7_556
	N2        N3        2.798(18) 1_555   1_554
	N2        Co1       3.018(19) 1_555   1_555
	N2        N1        3.063(19) 1_555  10_555
	N3        C3        1.14(3) 1_555   1_555
	N3        Cu1       1.928(17) 1_555   1_556
	N3        N2        2.798(18) 1_555  10_556
	N3        N2        2.798(18) 1_555   1_556
	N3        N1        3.07(2) 1_555   1_556
	N3        N1        3.07(2) 1_555  10_556
	N3        Co1       3.082(17) 1_555   5_565
	loop_
		_geom_angle_atom_site_label_1
		_geom_angle_atom_site_label_2
		_geom_angle_atom_site_label_3
		_geom_angle
		_geom_angle_site_symmetry_1
		_geom_angle_site_symmetry_2
		_geom_angle_site_symmetry_3
	N3        Cu1       N3         180.000(3)  7_556 1_555   1_554
	N2        Cu1       N3         90.000   10_555 1_555   7_556
	N2        Cu1       N3         90.000   10_555 1_555   1_554
	N2        Cu1       N2         180.000   1_555 1_555  10_555
	N2        Cu1       N3         90.000    1_555 1_555   7_556
	N2        Cu1       N3         90.000    1_555 1_555   1_554
	N1        Cu1       N2         87.42(15) 10_555 1_555   1_555
	N1        Cu1       N2         92.58(15) 10_555 1_555  10_555
	N1        Cu1       N3         90.000   10_555 1_555   7_556
	N1        Cu1       N3         90.000   10_555 1_555   1_554
	N1        Cu1       N1         180.000   1_555 1_555  10_555
	N1        Cu1       N2         92.58(15)  1_555 1_555   1_555
	N1        Cu1       N2         87.42(15)  1_555 1_555  10_555
	N1        Cu1       N3         90.000    1_555 1_555   7_556
	N1        Cu1       N3         90.000    1_555 1_555   1_554
	C3        Cu1       N1         90.000    7_556 1_555   1_555
	C3        Cu1       N1         90.000    7_556 1_555  10_555
	C3        Cu1       N2         90.000    7_556 1_555   1_555
	C3        Cu1       N2         90.000    7_556 1_555  10_555
	C3        Cu1       N3         0.000(6)  7_556 1_555   7_556
	C3        Cu1       N3         180.000(4)  7_556 1_555   1_554
	C3        Cu1       C3         180.000   1_554 1_555   7_556
	C3        Cu1       N1         90.000    1_554 1_555   1_555
	C3        Cu1       N1         90.000    1_554 1_555  10_555
	C3        Cu1       N2         90.000    1_554 1_555   1_555
	C3        Cu1       N2         90.000    1_554 1_555  10_555
	C3        Cu1       N3         180.000(3)  1_554 1_555   7_556
	C3        Cu1       N3         0.000(4)  1_554 1_555   1_554
	C2        Cu1       C3         90.000    9_455 1_555   1_554
	C2        Cu1       C3         90.000    9_455 1_555   7_556
	C2        Cu1       N1         83.0(3)  9_455 1_555   1_555
	C2        Cu1       N1         97.0(3)  9_455 1_555  10_555
	C2        Cu1       N2         9.6(4)  9_455 1_555   1_555
	C2        Cu1       N2         170.4(4)  9_455 1_555  10_555
	C2        Cu1       N3         90.000    9_455 1_555   7_556
	C2        Cu1       N3         90.000    9_455 1_555   1_554
	C2        Cu1       C2         180.000(10)  2_655 1_555   9_455
	C2        Cu1       C3         90.000    2_655 1_555   1_554
	C2        Cu1       C3         90.000    2_655 1_555   7_556
	C2        Cu1       N1         97.0(3)  2_655 1_555   1_555
	C2        Cu1       N1         83.0(3)  2_655 1_555  10_555
	C2        Cu1       N2         170.4(4)  2_655 1_555   1_555
	C2        Cu1       N2         9.6(4)  2_655 1_555  10_555
	C2        Cu1       N3         90.000    2_655 1_555   7_556
	C2        Cu1       N3         90.000    2_655 1_555   1_554
	C2        Co1       C2         180.000   9_455 1_555   2_665
	C1        Co1       C2         89.64(8)  9_455 1_555   9_455
	C1        Co1       C2         90.36(8)  9_455 1_555   2_665
	C1        Co1       C1         180.000(5)  2_665 1_555   9_455
	C1        Co1       C2         90.36(8)  2_665 1_555   9_455
	C1        Co1       C2         89.64(8)  2_665 1_555   2_665
	C3        Co1       C1         90.000    6_564 1_555   2_665
	C3        Co1       C1         90.000    6_564 1_555   9_455
	C3        Co1       C2         90.000    6_564 1_555   9_455
	C3        Co1       C2         90.000    6_564 1_555   2_665
	C3        Co1       C3         180.000   5_565 1_555   6_564
	C3        Co1       C1         90.000    5_565 1_555   2_665
	C3        Co1       C1         90.000    5_565 1_555   9_455
	C3        Co1       C2         90.000    5_565 1_555   9_455
	C3        Co1       C2         90.000    5_565 1_555   2_665
	N2        Co1       C3         90.000   10_565 1_555   5_565
	N2        Co1       C3         90.000   10_565 1_555   6_564
	N2        Co1       C1         85.4(4) 10_565 1_555   2_665
	N2        Co1       C1         94.6(4) 10_565 1_555   9_455
	N2        Co1       C2         175.8(4) 10_565 1_555   9_455
	N2        Co1       C2         4.2(4) 10_565 1_555   2_665
	N2        Co1       N2         180.000   1_555 1_555  10_565
	N2        Co1       C3         90.000    1_555 1_555   5_565
	N2        Co1       C3         90.000    1_555 1_555   6_564
	N2        Co1       C1         94.6(4)  1_555 1_555   2_665
	N2        Co1       C1         85.4(4)  1_555 1_555   9_455
	N2        Co1       C2         4.2(4)  1_555 1_555   9_455
	N2        Co1       C2         175.8(4)  1_555 1_555   2_665
	N1        Co1       N2         89.27(7)  9_555 1_555   1_555
	N1        Co1       N2         90.73(7)  9_555 1_555  10_565
	N1        Co1       C3         90.000    9_555 1_555   5_565
	N1        Co1       C3         90.000    9_555 1_555   6_564
	N1        Co1       C1         176.1(4)  9_555 1_555   2_665
	N1        Co1       C1         3.9(4)  9_555 1_555   9_455
	N1        Co1       C2         93.5(4)  9_555 1_555   9_455
	N1        Co1       C2         86.5(4)  9_555 1_555   2_665
	N1        Co1       N1         180.000   2_565 1_555   9_555
	N1        Co1       N2         90.73(7)  2_565 1_555   1_555
	N1        Co1       N2         89.27(7)  2_565 1_555  10_565
	N1        Co1       C3         90.000    2_565 1_555   5_565
	N1        Co1       C3         90.000    2_565 1_555   6_564
	N1        Co1       C1         3.9(4)  2_565 1_555   2_665
	N1        Co1       C1         176.1(4)  2_565 1_555   9_455
	N1        Co1       C2         86.5(4)  2_565 1_555   9_455
	N1        Co1       C2         93.5(4)  2_565 1_555   2_665
	N3        Co1       N1         90.000    5_565 1_555   2_565
	N3        Co1       N1         90.000    5_565 1_555   9_555
	N3        Co1       N2         90.000    5_565 1_555   1_555
	N3        Co1       N2         90.000    5_565 1_555  10_565
	N3        Co1       C3         0.000     5_565 1_555   5_565
	N3        Co1       C3         180.000   5_565 1_555   6_564
	N3        Co1       C1         90.000    5_565 1_555   2_665
	N3        Co1       C1         90.000    5_565 1_555   9_455
	N3        Co1       C2         90.000    5_565 1_555   9_455
	N3        Co1       C2         90.000    5_565 1_555   2_665
	N3        Co1       N3         180.000(5)  6_564 1_555   5_565
	N3        Co1       N1         90.000    6_564 1_555   2_565
	N3        Co1       N1         90.000    6_564 1_555   9_555
	N3        Co1       N2         90.000    6_564 1_555   1_555
	N3        Co1       N2         90.000    6_564 1_555  10_565
	N3        Co1       C3         180.000(6)  6_564 1_555   5_565
	N3        Co1       C3         0.000     6_564 1_555   6_564
	N3        Co1       C1         90.000    6_564 1_555   2_665
	N3        Co1       C1         90.000    6_564 1_555   9_455
	N3        Co1       C2         90.000    6_564 1_555   9_455
	N3        Co1       C2         90.000    6_564 1_555   2_665
	Co1       C1        N1         169.5(11)  2_665 1_555   1_655
	C2        C1        Co1        44.5(5)  1_555 1_555   2_665
	C2        C1        N1         146.0(14)  1_555 1_555   1_655
	C2        C1        C2         88.7(11) 10_655 1_555   1_555
	C2        C1        Co1        44.2(6) 10_655 1_555   2_665
	C2        C1        N1         125.3(11) 10_655 1_555   1_655
	C3        C1        C2         59.6(6)  4_654 1_555  10_655
	C3        C1        C2         59.8(5)  4_654 1_555   1_555
	C3        C1        Co1        45.1(5)  4_654 1_555   2_665
	C3        C1        N1         133.9(5)  4_654 1_555   1_655
	C3        C1        C3         90.2(11)  3_655 1_555   4_654
	C3        C1        C2         59.6(6)  3_655 1_555  10_655
	C3        C1        C2         59.8(5)  3_655 1_555   1_555
	C3        C1        Co1        45.1(5)  3_655 1_555   2_665
	C3        C1        N1         133.9(5)  3_655 1_555   1_655
	Co1       C2        N2         168.7(12)  2_665 1_555   9_545
	C1        C2        Co1        45.8(6)  1_555 1_555   2_665
	C1        C2        N2         122.8(12)  1_555 1_555   9_545
	C3        C2        C1         60.9(6)  3_655 1_555   1_555
	C3        C2        Co1        45.8(6)  3_655 1_555   2_665
	C3        C2        N2         133.2(5)  3_655 1_555   9_545
	C3        C2        C3         91.5(11)  4_654 1_555   3_655
	C3        C2        C1         60.9(6)  4_654 1_555   1_555
	C3        C2        Co1        45.8(6)  4_654 1_555   2_665
	C3        C2        N2         133.2(5)  4_654 1_555   9_545
	C1        C2        C3         60.7(5) 10_655 1_555   4_654
	C1        C2        C3         60.7(5) 10_655 1_555   3_655
	C1        C2        C1         91.3(11) 10_655 1_555   1_555
	C1        C2        Co1        45.5(5) 10_655 1_555   2_665
	C1        C2        N2         145.8(14) 10_655 1_555   9_545
	Cu1       C2        C1         128.6(8)  2_655 1_555  10_655
	Cu1       C2        C3         133.9(6)  2_655 1_555   4_654
	Cu1       C2        C3         133.9(6)  2_655 1_555   3_655
	Cu1       C2        C1         140.0(8)  2_655 1_555   1_555
	Cu1       C2        Co1        174.1(6)  2_655 1_555   2_665
	Cu1       C2        N2         17.2(7)  2_655 1_555   9_545
	Co1       C3        N3         180.000   5_565 1_555   1_555
	C2        C3        Co1        44.2(6) 13_455 1_555   5_565
	C2        C3        N3         135.8(6) 13_455 1_555   1_555
	C2        C3        C2         88.5(11)  3_655 1_555  13_455
	C2        C3        Co1        44.2(6)  3_655 1_555   5_565
	C2        C3        N3         135.8(6)  3_655 1_555   1_555
	C1        C3        C2         59.7(5) 13_455 1_555   3_655
	C1        C3        C2         59.3(5) 13_455 1_555  13_455
	C1        C3        Co1        44.9(5) 13_455 1_555   5_565
	C1        C3        N3         135.1(5) 13_455 1_555   1_555
	C1        C3        C1         89.8(11)  3_655 1_555  13_455
	C1        C3        C2         59.3(5)  3_655 1_555   3_655
	C1        C3        C2         59.7(5)  3_655 1_555  13_455
	C1        C3        Co1        44.9(5)  3_655 1_555   5_565
	C1        C3        N3         135.1(5)  3_655 1_555   1_555
	Cu1       C3        C1         135.1(5)  1_556 1_555   3_655
	Cu1       C3        C1         135.1(5)  1_556 1_555  13_455
	Cu1       C3        C2         135.8(6)  1_556 1_555   3_655
	Cu1       C3        C2         135.8(6)  1_556 1_555  13_455
	Cu1       C3        Co1        180.000   1_556 1_555   5_565
	Cu1       C3        N3         0.000(4)  1_556 1_555   1_555
	Cu1       N1        C1         157.0(9)  1_555 1_555   1_455
	N2        N1        Cu1        41.4(3) 10_555 1_555   1_555
	N2        N1        C1         115.6(10) 10_555 1_555   1_455
	Co1       N1        N2         122.2(5)  2_565 1_555  10_555
	Co1       N1        Cu1        163.6(4)  2_565 1_555   1_555
	Co1       N1        C1         6.6(7)  2_565 1_555   1_455
	N3        N1        Co1        138.3(3)  1_554 1_555   2_565
	N3        N1        N2         54.3(3)  1_554 1_555  10_555
	N3        N1        Cu1        38.9(3)  1_554 1_555   1_555
	N3        N1        C1         135.7(4)  1_554 1_555   1_455
	N3        N1        N3         77.8(6)  7_556 1_555   1_554
	N3        N1        Co1        138.3(3)  7_556 1_555   2_565
	N3        N1        N2         54.3(3)  7_556 1_555  10_555
	N3        N1        Cu1        38.9(3)  7_556 1_555   1_555
	N3        N1        C1         135.7(4)  7_556 1_555   1_455
	Cu1       N2        C2         153.2(10)  1_555 1_555   9_455
	N3        N2        Cu1        43.5(4)  7_556 1_555   1_555
	N3        N2        C2         130.3(5)  7_556 1_555   9_455
	N3        N2        N3         87.1(8)  1_554 1_555   7_556
	N3        N2        Cu1        43.5(4)  1_554 1_555   1_555
	N3        N2        C2         130.3(5)  1_554 1_555   9_455
	Co1       N2        N3         133.0(4)  1_555 1_555   1_554
	Co1       N2        N3         133.0(4)  1_555 1_555   7_556
	Co1       N2        Cu1        160.3(4)  1_555 1_555   1_555
	Co1       N2        C2         7.1(8)  1_555 1_555   9_455
	N1        N2        Co1        148.5(6) 10_555 1_555   1_555
	N1        N2        N3         63.0(4) 10_555 1_555   1_554
	N1        N2        N3         63.0(4) 10_555 1_555   7_556
	N1        N2        Cu1        51.2(4) 10_555 1_555   1_555
	N1        N2        C2         155.6(11) 10_555 1_555   9_455
	Cu1       N3        C3         180.000   1_556 1_555   1_555
	N2        N3        Cu1        46.5(4) 10_556 1_555   1_556
	N2        N3        C3         133.5(4) 10_556 1_555   1_555
	N2        N3        N2         92.9(8)  1_556 1_555  10_556
	N2        N3        Cu1        46.5(4)  1_556 1_555   1_556
	N2        N3        C3         133.5(4)  1_556 1_555   1_555
	N1        N3        N2         66.0(3)  1_556 1_555   1_556
	N1        N3        N2         62.7(3)  1_556 1_555  10_556
	N1        N3        Cu1        51.1(3)  1_556 1_555   1_556
	N1        N3        C3         128.9(3)  1_556 1_555   1_555
	N1        N3        N1         102.2(6) 10_556 1_555   1_556
	N1        N3        N2         62.7(3) 10_556 1_555   1_556
	N1        N3        N2         66.0(3) 10_556 1_555  10_556
	N1        N3        Cu1        51.1(3) 10_556 1_555   1_556
	N1        N3        C3         128.9(3) 10_556 1_555   1_555
	Co1       N3        N1         128.9(3)  5_565 1_555  10_556
	Co1       N3        N1         128.9(3)  5_565 1_555   1_556
	Co1       N3        N2         133.5(4)  5_565 1_555   1_556
	Co1       N3        N2         133.5(4)  5_565 1_555  10_556
	Co1       N3        Cu1        180.000(3)  5_565 1_555   1_556
	Co1       N3        C3         0.000(5)  5_565 1_555   1_555

#===END
